# Supplementary material for: Edible Mushrooms as Source of Fibrin(ogen)olytic Enzymes: Comparison between Four Cultivated Species
Source: Molecules. 2022 Nov 23;27(23):8145. doi: 10.3390/molecules27238145 (PMC9738689; doi:10.3390/molecules27238145)
Supplement: Supplementary file 1 [file molecules-27-08145-s001.zip]

Archive with 1 entries (1 files):
- molecules-2036899-supplementary.pdf
